# Supplementary material for: Estimating undiagnosed dementia in England using capture recapture techniques
Source: BMC Geriatr. 2025 Jan 2;25:1. doi: 10.1186/s12877-024-05591-0 (PMC11694474; doi:10.1186/s12877-024-05591-0)
Supplement: Supplementary file 1 — Supplementary material 1. [file 12877_2024_5591_MOESM1_ESM.zip]

Archive with 15 entries (15 files):
- 12877_2024_5591_MOESM1_ESM.docx
- chapman_by_year.R
- chapman_by_year_age75_84.R
- chapman_by_year_age85plus.R
- chapman_by_year_black.R
- chapman_by_year_female.R
- Chapman_by_year_imd_q1.r
- Chapman_by_year_imd_q2.r
- Chapman_by_year_imd_q3.r
- Chapman_by_year_imd_q4.r
- Chapman_by_year_imd_q5.r
- chapman_by_year_male.R
- chapman_by_year_white.R
- chapman_by-year__age65_74.R
- desktop.ini
