# Supplementary material for: Estimating undiagnosed dementia in England using capture recapture techniques
Source: BMC Geriatr. 2025 Jan 2;25:1. doi: 10.1186/s12877-024-05591-0 (PMC11694474; doi:10.1186/s12877-024-05591-0)
Supplement: Supplementary file 1 — Supplementary material 1. [file 12877_2024_5591_MOESM1_ESM.zip › chapman_by_year.R]

# data
n1=c(38,1104,58,0) # 97 n[1] =n11, n[2]= n10, n[3]=n01, n[4]=n00 (unknown)
n2=c(174,1223,347,0)   # 98
n3=c(333,1244,573,0)   # 99
n4=c(468,1398,749,0)   # 00
n5=c(582,1733,1020,0)  # 01
n6=c(747,2227,1254,0)  # 02
n7=c(944,2736,695,0)   # 03
n8=c(1271,3325,1667,0) # 04
n9=c(1675,3767,1833,0) # 05
n10=c(1973,4092,1990,0) # 06
n11=c(2369,4944,2060,0) # 07
n12=c(2844,5331,2060,0) # 08
n13=c(3118,5688,2331,0) # 09 
n14=c(3461,5977,2444,0) # 10
n15=c(3844,6467,2496,0) # 11
n16=c(4174,6643,2502,0) # 12
n17=c(4462,7104,2335,0) # 13
n18=c(4419,7414,1988,0) # 14
n19=c(3955,6756,1471,0) # 15 
n20=c(2777,5128,972,0)  # 16
n21=c(1884,3510,727,0)  # 17
n22=c(1655,2025,657,0)  # 18
d=data.frame(n1,n2,n3,n4,n5,n6,n7,n8,n9,n10,n11,
             n12,n13,n14,n15,n16,n17,n18,n19,n20,n21,n22)
for(ii in 1:22){
n=d[,ii]  
chap=n[2]*n[3]/(n[1]+1) +sum(n)
# filling the empty cell with the chapman estimate
n[4]=round(n[2]*n[3]/(n[1]+1) ) 
N=sum(n);prob=n/N
# now doing the bootstrap 
B=10000; chapboot=as.numeric(B)
for (i in 1:B){
nb=rmultinom(1,N,prob)
nb[4]=0
chapboot[i] = nb[2]*nb[3]/(nb[1]+1) +sum(nb) 
}
chapboot=sort(chapboot)

m=mean(chapboot); s=sd(chapboot)
cat("year:  ", ii+1996, "\n", " Chapman estimator:   ", chap, "observed n: ",n[2]+n[3]+n[1],
    "observed/total: ", (n[2]+n[3]+n[1])/chap, "\n",
" median: ", median(chapboot), " 95% Percentile CI: ", 
    chapboot[round(B*.025)], " -- ", chapboot[round(B*.975)], "\n", 
" mean: ", m, "95% normal CI: ", m-1.95*s, "--", m+1.96*s,"\n" ,
"\n ")
}
