# Supplementary material for: Estimating undiagnosed dementia in England using capture recapture techniques
Source: BMC Geriatr. 2025 Jan 2;25:1. doi: 10.1186/s12877-024-05591-0 (PMC11694474; doi:10.1186/s12877-024-05591-0)
Supplement: Supplementary file 1 — Supplementary material 1. [file 12877_2024_5591_MOESM1_ESM.zip › Chapman_by_year_imd_q1.r]

# IMD Q1 data
n1=c(6,203,9,0) # 97 n[1] =n11, n[2]= n10, n[3]=n01, n[4]=n00 (unknown)
n2=c(32,219,48,0)   # 98
n3=c(58,230,92,0)   # 99
n4=c(74,277,138,0)   # 00
n5=c(107,355,173,0)  # 01
n6=c(124,452,222,0)  # 02
n7=c(163,547,277,0)   # 03
n8=c(231,690,328,0) # 04
n9=c(295,786,343,0) # 05
n10=c(350,888,370,0) # 06
n11=c(454,1119,401,0) # 07
n12=c(538,1251,389,0) # 08
n13=c(619,1359,444,0) # 09 
n14=c(726,1400,522,0) # 10
n15=c(820,1561,506,0) # 11
n16=c(873,1562,487,0) # 12
n17=c(891,1676,470,0) # 13
n18=c(935,1850,409,0) # 14
n19=c(832,1541,303,0) # 15 
n20=c(634,1147,231,0)  # 16
n21=c(497,867,184,0)  # 17
n22=c(440,735,177,0)  # 18
d=data.frame(n1,n2,n3,n4,n5,n6,n7,n8,n9,n10,n11,
             n12,n13,n14,n15,n16,n17,n18,n19,n20,n21,n22)
for(ii in 1:22){
  n=d[,ii]  
  chap=n[2]*n[3]/(n[1]+1) +sum(n)
  # filling the empty cell with the chapman estimate
  n[4]=round(n[2]*n[3]/(n[1]+1) ) 
  N=sum(n);prob=n/N
  # now doing the bootstrap 
  B=10000; chapboot=as.numeric(B)
  for (i in 1:B){
    nb=rmultinom(1,N,prob)
    nb[4]=0
    chapboot[i] = nb[2]*nb[3]/(nb[1]+1) +sum(nb) 
  }
  chapboot=sort(chapboot)
  
  m=mean(chapboot); s=sd(chapboot)
  cat("year:  ", ii+1996, "\n", " Chapman estimator:   ", chap, "observed n: ",n[2]+n[3]+n[1],
      "observed/total: ", (n[2]+n[3]+n[1])/chap, "\n",
      " median: ", median(chapboot), " 95% Percentile CI: ", 
      chapboot[round(B*.025)], " -- ", chapboot[round(B*.975)], "\n", 
      " mean: ", m, "95% normal CI: ", m-1.95*s, "--", m+1.96*s,"\n" ,
      "\n ")
}
