# Supplementary material for: Estimating undiagnosed dementia in England using capture recapture techniques
Source: BMC Geriatr. 2025 Jan 2;25:1. doi: 10.1186/s12877-024-05591-0 (PMC11694474; doi:10.1186/s12877-024-05591-0)
Supplement: Supplementary file 1 — Supplementary material 1. [file 12877_2024_5591_MOESM1_ESM.zip › Chapman_by_year_imd_q2.r]

# IMD Q2 data
n1=c(8,194,15,0) # 97 n[1] =n11, n[2]= n10, n[3]=n01, n[4]=n00 (unknown)
n2=c(35,239,82,0)   # 98
n3=c(61,241,129,0)   # 99
n4=c(93,283,154,0)   # 00
n5=c(116,378,204,0)  # 01
n6=c(158,487,231,0)  # 02
n7=c(180,595,322,0)   # 03
n8=c(252,766,363,0) # 04
n9=c(343,902,405,0) # 05
n10=c(423,1013,420,0) # 06
n11=c(513,1212,432,0) # 07
n12=c(630,1283,427,0) # 08
n13=c(707,1351,449,0) # 09 
n14=c(791,1422,495,0) # 10
n15=c(882,1465,511,0) # 11
n16=c(940,1571,522,0) # 12
n17=c(992,1644,485,0) # 13
n18=c(991,1690,447,0) # 14
n19=c(850,1555,305,0) # 15 
n20=c(558,1157,194,0)  # 16
n21=c(389,782,153,0)  # 17
n22=c(353,636,135,0)  # 18
d=data.frame(n1,n2,n3,n4,n5,n6,n7,n8,n9,n10,n11,
             n12,n13,n14,n15,n16,n17,n18,n19,n20,n21,n22)
for(ii in 1:22){
  n=d[,ii]  
  chap=n[2]*n[3]/(n[1]+1) +sum(n)
  # filling the empty cell with the chapman estimate
  n[4]=round(n[2]*n[3]/(n[1]+1) ) 
  N=sum(n);prob=n/N
  # now doing the bootstrap 
  B=10000; chapboot=as.numeric(B)
  for (i in 1:B){
    nb=rmultinom(1,N,prob)
    nb[4]=0
    chapboot[i] = nb[2]*nb[3]/(nb[1]+1) +sum(nb) 
  }
  chapboot=sort(chapboot)
  
  m=mean(chapboot); s=sd(chapboot)
  cat("year:  ", ii+1996, "\n", " Chapman estimator:   ", chap, "observed n: ",n[2]+n[3]+n[1],
      "observed/total: ", (n[2]+n[3]+n[1])/chap, "\n",
      " median: ", median(chapboot), " 95% Percentile CI: ", 
      chapboot[round(B*.025)], " -- ", chapboot[round(B*.975)], "\n", 
      " mean: ", m, "95% normal CI: ", m-1.95*s, "--", m+1.96*s,"\n" ,
      "\n ")
}
